# Supplementary material for: The Impact of Body Composition on Outcomes in NSCLC Patients Treated with Immune Checkpoint Inhibitors: A Systematic Review
Source: Cancers (Basel). 2025 Aug 25;17(17):2765. doi: 10.3390/cancers17172765 (PMC12427566; doi:10.3390/cancers17172765)
Supplement: Supplementary file 1 [file cancers-17-02765-s001.zip]

Archive with 1 entries (1 files):
- cancers-3771122-supplementary.pdf
